# Supplementary material for: Comprehension of acoustically degraded speech in Alzheimer’s disease and primary progressive aphasia
Source: Brain. 2023 May 15;146(10):4065–76. doi: 10.1093/brain/awad163 (PMC10545509; doi:10.1093/brain/awad163)
Supplement: awad163_Supplementary_Data [file awad163_supplementary_data.zip]

Archive with 5 entries (5 files):
- brain-2022-02323-File008.pdf
- brain-2022-02323-File009.mp3
- brain-2022-02323-File010.mp3
- brain-2022-02323-File011.mp3
- brain-2022-02323-File012.mp3
